# Supplementary material for: Wolbachia infection and genetic diversity of Italian populations of Philaenus spumarius, the main vector of Xylella fastidiosa in Europe
Source: PLoS One. 2022 Aug 29;17(8):e0272028. doi: 10.1371/journal.pone.0272028 (PMC9423658; doi:10.1371/journal.pone.0272028)
Supplement: S12 Table — (XLSX) [file pone.0272028.s021.xlsx]

## Sheet: Table S12 Legend
S12 Table. Genetic divergence (uncorrected p-distance) between and within phylogeographic lineages of Philaenus spumarius calculated on COI gene haplotypes sampled in Italy.

## Sheet: All sequences MatrixOutput
Estimates of evolutionary divergence between Italian haplotypes of Philaenus spumarius
The number of base differences per site from between sequences are shown. This analysis involved 75 nucleotide sequences. Codon positions included were 1st+2nd+3rd+Noncoding. All ambiguous positions were removed for each sequence pair (pairwise deletion option). There were a total of 539 positions in the final dataset. Evolutionary analyses were conducted in MEGA X [1]
1. Kumar S., Stecher G., Li M., Knyaz C., and Tamura K. (2018). MEGA X: Molecular Evolutionary Genetics Analysis across computing platforms. Molecular Biology and Evolution 35:1547-1549.
	H06	H24	H26	H29	H32	H33	H34	H47	H49	H51	H52	H53	H56	H72	H73	H74	H75	H76	H77	H78	H79	H80	H81	H82	H83	H84	H85	H86	H87	H88	H89	H90	H91	H92	H93	H94	H95	H96	H97	H98	H99	H100	H101	H102	H103	H104	H105	H106	H107
H06
H24	0.0148423
H26	0.012987	0.00556586
H29	0.0111317	0.00371058	0.00185529
H32	0.012987	0.00556586	0.00371058	0.00185529
H33	0.0148423	0.00742115	0.00556586	0.00371058	0.00185529
H34	0.012987	0.00556586	0.00371058	0.00185529	0.00371058	0.00556586
H47	0.0166976	0.012987	0.00742115	0.00927644	0.0111317	0.012987	0.0111317
H49	0.0148423	0.00742115	0.00556586	0.00371058	0.00556586	0.00742115	0.00556586	0.00556586
H51	0.0166976	0.00927644	0.00742115	0.00556586	0.00742115	0.00927644	0.00742115	0.00742115	0.00185529
H52	0.0166976	0.00927644	0.00742115	0.00556586	0.00742115	0.00927644	0.00742115	0.00742115	0.00185529	0.00371058
H53	0.0166976	0.00556586	0.00742115	0.00556586	0.00742115	0.00927644	0.00742115	0.00742115	0.00185529	0.00371058	0.00371058
H56	0.0185529	0.0111317	0.00927644	0.00742115	0.00927644	0.0111317	0.00556586	0.00927644	0.00371058	0.00556586	0.00556586	0.00556586
H72	0.0166976	0.00927644	0.00742115	0.00556586	0.00742115	0.00927644	0.00742115	0.00742115	0.00185529	0.00371058	0.00371058	0.00371058	0.00556586
H73	0.012987	0.00556586	0.00371058	0.00185529	0.00371058	0.00556586	0.00371058	0.00742115	0.00185529	0.00371058	0.00371058	0.00371058	0.00556586	0.00371058
H74	0.0185529	0.0111317	0.00927644	0.00742115	0.00927644	0.0111317	0.00927644	0.00927644	0.00371058	0.00556586	0.00556586	0.00556586	0.00742115	0.00556586	0.00556586
H75	0.0185529	0.0111317	0.00927644	0.00742115	0.00927644	0.0111317	0.00927644	0.00927644	0.00371058	0.00556586	0.00556586	0.00556586	0.00742115	0.00556586	0.00556586	0.00742115
H76	0.0166976	0.00927644	0.00742115	0.00556586	0.00742115	0.00927644	0.00742115	0.00742115	0.00185529	0.00371058	0.00371058	0.00371058	0.00556586	0.00371058	0.00371058	0.00556586	0.00556586
H77	0.0166976	0.00927644	0.00742115	0.00556586	0.00742115	0.00927644	0.00742115	0.00742115	0.00185529	0.00371058	0.00371058	0.00371058	0.00556586	0.00371058	0.00371058	0.00556586	0.00556586	0.00371058
H78	0.0166976	0.00927644	0.00742115	0.00556586	0.00742115	0.00927644	0.00742115	0.00742115	0.00185529	0.00371058	0.00371058	0.00371058	0.00556586	0.00371058	0.00371058	0.00556586	0.00556586	0.00371058	0.00371058
H79	0.0204082	0.012987	0.0111317	0.00927644	0.0111317	0.012987	0.0111317	0.0111317	0.00556586	0.00742115	0.00742115	0.00742115	0.00927644	0.00742115	0.00742115	0.00927644	0.00927644	0.00742115	0.00742115	0.00742115
H80	0.0185529	0.0111317	0.00927644	0.00742115	0.00927644	0.0111317	0.00927644	0.00927644	0.00371058	0.00556586	0.00556586	0.00556586	0.00742115	0.00556586	0.00556586	0.00742115	0.00742115	0.00556586	0.00556586	0.00185529	0.00556586
H81	0.0185529	0.0111317	0.00927644	0.00742115	0.00927644	0.0111317	0.00927644	0.00927644	0.00371058	0.00556586	0.00556586	0.00556586	0.00742115	0.00556586	0.00556586	0.00742115	0.00742115	0.00556586	0.00556586	0.00556586	0.00927644	0.00742115
H82	0.0185529	0.0111317	0.00927644	0.00742115	0.00927644	0.0111317	0.00927644	0.00927644	0.00371058	0.00556586	0.00556586	0.00556586	0.00742115	0.00556586	0.00556586	0.00742115	0.00742115	0.00556586	0.00556586	0.00556586	0.00927644	0.00742115	0.00742115
H83	0.0166976	0.00927644	0.00742115	0.00556586	0.00742115	0.00927644	0.00742115	0.00742115	0.00185529	0.00371058	0.00371058	0.00371058	0.00556586	0.00371058	0.00371058	0.00556586	0.00556586	0.00371058	0.00371058	0.00371058	0.00742115	0.00556586	0.00556586	0.00556586
H84	0.0166976	0.00927644	0.00742115	0.00556586	0.00742115	0.00927644	0.00742115	0.00742115	0.00185529	0.00371058	0.00371058	0.00371058	0.00556586	0.00371058	0.00371058	0.00556586	0.00556586	0.00371058	0.00371058	0.00371058	0.00742115	0.00556586	0.00556586	0.00556586	0.00371058
H85	0.0166976	0.00927644	0.00742115	0.00556586	0.00742115	0.00927644	0.00742115	0.00742115	0.00185529	0.00371058	0.00371058	0.00371058	0.00556586	0.00371058	0.00371058	0.00556586	0.00556586	0.00371058	0.00371058	0.00371058	0.00742115	0.00556586	0.00556586	0.00556586	0.00371058	0.00371058
H86	0.0204082	0.012987	0.0111317	0.00927644	0.0111317	0.012987	0.0111317	0.0111317	0.00556586	0.00742115	0.00742115	0.00742115	0.00927644	0.00742115	0.00742115	0.00927644	0.00927644	0.00742115	0.00742115	0.00742115	0.0111317	0.00927644	0.00927644	0.00927644	0.00742115	0.00742115	0.00742115
H87	0.0185529	0.0111317	0.00556586	0.00742115	0.00927644	0.0111317	0.00927644	0.00556586	0.00371058	0.00556586	0.00556586	0.00556586	0.00742115	0.00556586	0.00556586	0.00742115	0.00742115	0.00556586	0.00556586	0.00556586	0.00927644	0.00742115	0.00556586	0.00742115	0.00556586	0.00556586	0.00556586	0.00927644
H88	0.0278293	0.0204082	0.0185529	0.0166976	0.0185529	0.0204082	0.0185529	0.0185529	0.012987	0.0148423	0.0148423	0.0148423	0.0166976	0.0148423	0.0148423	0.012987	0.0148423	0.0148423	0.0148423	0.0148423	0.0185529	0.0166976	0.0166976	0.0166976	0.0148423	0.0148423	0.0148423	0.0185529	0.0166976
H89	0.0166976	0.00927644	0.00742115	0.00556586	0.00742115	0.00927644	0.00742115	0.00742115	0.00185529	0.00371058	0.00371058	0.00371058	0.00556586	0.00371058	0.00371058	0.00556586	0.00556586	0.00371058	0.00371058	0.00371058	0.00742115	0.00556586	0.00556586	0.00556586	0.00371058	0.00371058	0.00371058	0.00742115	0.00556586	0.0148423
H90	0.0166976	0.00927644	0.00742115	0.00556586	0.00742115	0.00927644	0.00742115	0.00742115	0.00185529	0.00371058	0.00371058	0.00371058	0.00556586	0.00371058	0.00371058	0.00556586	0.00556586	0.00371058	0.00371058	0.00371058	0.00742115	0.00556586	0.00556586	0.00556586	0.00371058	0.00371058	0.00371058	0.00742115	0.00556586	0.0148423	0.00371058
H91	0.0204082	0.012987	0.0111317	0.00927644	0.0111317	0.012987	0.0111317	0.0111317	0.00556586	0.00742115	0.00742115	0.00742115	0.00927644	0.00742115	0.00742115	0.00927644	0.00927644	0.00742115	0.00742115	0.00742115	0.0111317	0.00927644	0.00742115	0.00927644	0.00742115	0.00742115	0.00742115	0.0111317	0.00556586	0.0185529	0.00742115	0.00742115
H92	0.0241187	0.0166976	0.0148423	0.012987	0.0148423	0.0166976	0.0148423	0.0148423	0.00927644	0.0111317	0.0111317	0.0111317	0.012987	0.0111317	0.0111317	0.012987	0.012987	0.0111317	0.0111317	0.0111317	0.0148423	0.012987	0.012987	0.012987	0.0111317	0.0111317	0.0111317	0.0148423	0.012987	0.0222635	0.0111317	0.0111317	0.0148423
H93	0.0185529	0.00742115	0.00927644	0.00742115	0.00927644	0.0111317	0.00927644	0.00927644	0.00371058	0.00556586	0.00556586	0.00185529	0.00742115	0.00556586	0.00556586	0.00742115	0.00742115	0.00556586	0.00556586	0.00556586	0.00927644	0.00742115	0.00742115	0.00742115	0.00556586	0.00556586	0.00556586	0.00927644	0.00742115	0.0166976	0.00556586	0.00556586	0.00742115	0.012987
H94	0.0204082	0.012987	0.0111317	0.00927644	0.0111317	0.012987	0.0111317	0.0111317	0.00556586	0.00742115	0.00742115	0.00742115	0.00927644	0.00742115	0.00742115	0.00927644	0.00927644	0.00742115	0.00742115	0.00742115	0.0111317	0.00927644	0.00927644	0.00927644	0.00742115	0.00742115	0.00742115	0.0111317	0.00927644	0.0185529	0.00742115	0.00742115	0.0111317	0.00371058	0.00927644
H95	0.0185529	0.00371058	0.00556586	0.00742115	0.00927644	0.0111317	0.00927644	0.012987	0.0111317	0.012987	0.012987	0.00927644	0.0148423	0.012987	0.00927644	0.0148423	0.0148423	0.012987	0.012987	0.012987	0.0166976	0.0148423	0.0148423	0.0148423	0.012987	0.012987	0.012987	0.0166976	0.0111317	0.0241187	0.012987	0.012987	0.0166976	0.0204082	0.0111317	0.0166976
H96	0.012987	0.0204082	0.0185529	0.0166976	0.0185529	0.0204082	0.0185529	0.0222635	0.0204082	0.0222635	0.0222635	0.0222635	0.0241187	0.0222635	0.0185529	0.0241187	0.0241187	0.0222635	0.0222635	0.0222635	0.025974	0.0241187	0.0241187	0.0241187	0.0222635	0.0222635	0.0222635	0.025974	0.0241187	0.0333952	0.0222635	0.0222635	0.0241187	0.0296846	0.0204082	0.025974	0.0241187
H97	0.012987	0.00185529	0.00742115	0.00556586	0.00742115	0.00927644	0.00742115	0.0148423	0.00927644	0.0111317	0.0111317	0.00742115	0.012987	0.0111317	0.00742115	0.012987	0.012987	0.0111317	0.0111317	0.0111317	0.0148423	0.012987	0.012987	0.012987	0.0111317	0.0111317	0.0111317	0.0148423	0.012987	0.0222635	0.0111317	0.0111317	0.0148423	0.0185529	0.00927644	0.0148423	0.00556586	0.0185529
H98	0.00742115	0.0222635	0.0204082	0.0185529	0.0204082	0.0222635	0.0204082	0.0241187	0.0222635	0.0241187	0.0241187	0.0241187	0.025974	0.0204082	0.0204082	0.025974	0.025974	0.0241187	0.0241187	0.0241187	0.0278293	0.025974	0.025974	0.025974	0.0241187	0.0241187	0.0241187	0.0278293	0.025974	0.0352505	0.0241187	0.0241187	0.0278293	0.0315399	0.025974	0.0278293	0.0222635	0.0204082	0.0204082
H99	0.00185529	0.012987	0.0111317	0.00927644	0.0111317	0.012987	0.0111317	0.0185529	0.012987	0.0148423	0.0148423	0.0148423	0.0166976	0.0148423	0.0111317	0.0166976	0.0166976	0.0148423	0.0148423	0.0148423	0.0185529	0.0166976	0.0166976	0.0166976	0.0148423	0.0148423	0.0148423	0.0185529	0.0166976	0.025974	0.0148423	0.0148423	0.0185529	0.0222635	0.0166976	0.0185529	0.0166976	0.0148423	0.0111317	0.00927644
H100	0.00185529	0.012987	0.0111317	0.00927644	0.0111317	0.012987	0.0111317	0.0148423	0.012987	0.0148423	0.0148423	0.0148423	0.0166976	0.0148423	0.0111317	0.0166976	0.0166976	0.0148423	0.0148423	0.0148423	0.0185529	0.0166976	0.0166976	0.0166976	0.0148423	0.0148423	0.0148423	0.0185529	0.0166976	0.025974	0.0148423	0.0148423	0.0185529	0.0222635	0.0166976	0.0185529	0.0166976	0.0148423	0.0148423	0.00927644	0.00371058
H101	0.0185529	0.00371058	0.00927644	0.00742115	0.00927644	0.0111317	0.00927644	0.0166976	0.0111317	0.012987	0.012987	0.00927644	0.0148423	0.012987	0.00927644	0.0148423	0.0148423	0.012987	0.012987	0.012987	0.0166976	0.0148423	0.0148423	0.0148423	0.012987	0.012987	0.012987	0.0166976	0.0148423	0.0241187	0.012987	0.012987	0.0166976	0.0204082	0.0111317	0.0166976	0.00742115	0.0241187	0.00556586	0.025974	0.0166976	0.0166976
H102	0.00185529	0.0166976	0.0148423	0.012987	0.0148423	0.0166976	0.0148423	0.0185529	0.0166976	0.0185529	0.0185529	0.0185529	0.0204082	0.0185529	0.0148423	0.0204082	0.0204082	0.0185529	0.0185529	0.0185529	0.0222635	0.0204082	0.0204082	0.0204082	0.0185529	0.0185529	0.0185529	0.0222635	0.0204082	0.0296846	0.0185529	0.0185529	0.0222635	0.025974	0.0204082	0.0222635	0.0166976	0.0148423	0.0148423	0.00556586	0.00371058	0.00371058	0.0204082
H103	0.00556586	0.00927644	0.00742115	0.00556586	0.00742115	0.00927644	0.00742115	0.0148423	0.00927644	0.0111317	0.0111317	0.0111317	0.012987	0.0111317	0.00742115	0.012987	0.012987	0.0111317	0.0111317	0.0111317	0.0148423	0.012987	0.012987	0.012987	0.0111317	0.0111317	0.0111317	0.0148423	0.012987	0.0222635	0.0111317	0.0111317	0.0148423	0.0185529	0.012987	0.0148423	0.012987	0.0148423	0.00742115	0.012987	0.00371058	0.00742115	0.012987	0.00742115
H104	0.012987	0.00185529	0.00742115	0.00556586	0.00742115	0.00927644	0.00742115	0.0148423	0.00927644	0.0111317	0.0111317	0.00742115	0.012987	0.0111317	0.00742115	0.012987	0.012987	0.0111317	0.0111317	0.0111317	0.0148423	0.012987	0.012987	0.012987	0.0111317	0.0111317	0.0111317	0.0148423	0.012987	0.0222635	0.0111317	0.0111317	0.0148423	0.0185529	0.00927644	0.0148423	0.00556586	0.0185529	0.00371058	0.0204082	0.0111317	0.0111317	0.00556586	0.0148423	0.00742115
H105	0.0166976	0.00927644	0.00742115	0.00556586	0.00742115	0.00927644	0.00742115	0.00742115	0.00185529	0.00371058	0.00371058	0.00371058	0.00556586	0.00371058	0.00371058	0.00556586	0.00556586	0.00371058	0.00371058	0.00371058	0.00742115	0.00556586	0.00185529	0.00556586	0.00371058	0.00371058	0.00371058	0.00742115	0.00556586	0.0148423	0.00371058	0.00371058	0.00742115	0.0111317	0.00556586	0.00742115	0.012987	0.0222635	0.0111317	0.0241187	0.0148423	0.0148423	0.012987	0.0185529	0.0111317	0.0111317
H106	0.0148423	0.00742115	0.00556586	0.00371058	0.00185529	0.00371058	0.00556586	0.012987	0.00742115	0.00927644	0.00927644	0.00927644	0.0111317	0.00927644	0.00556586	0.0111317	0.0111317	0.00927644	0.00927644	0.00927644	0.012987	0.0111317	0.0111317	0.0111317	0.00927644	0.00927644	0.00927644	0.012987	0.0111317	0.0204082	0.00927644	0.00556586	0.012987	0.0166976	0.0111317	0.012987	0.0111317	0.0204082	0.00927644	0.0222635	0.012987	0.012987	0.0111317	0.0166976	0.00927644	0.00927644	0.00927644
H107	0.012987	0.00556586	0.00371058	0.00185529	0.00371058	0.00556586	0.00371058	0.00742115	0.00185529	0.00371058	0.00371058	0.00371058	0.00556586	0.00371058	0.00371058	0.00556586	0.00556586	0.00371058	0.00371058	0.00371058	0.00742115	0.00556586	0.00556586	0.00556586	0.00371058	0.00371058	0.00371058	0.00742115	0.00556586	0.0148423	0.00371058	0.00371058	0.00742115	0.0111317	0.00556586	0.00742115	0.00927644	0.0185529	0.00742115	0.0204082	0.0111317	0.0111317	0.00927644	0.0148423	0.00742115	0.00742115	0.00371058	0.00556586
H108	0.0166976	0.00927644	0.00742115	0.00556586	0.00742115	0.00927644	0.00742115	0.00742115	0.00185529	0.00371058	0.00371058	0.00371058	0.00556586	0.00371058	0.00371058	0.00556586	0.00556586	0.00371058	0.00371058	0.00371058	0.00742115	0.00556586	0.00556586	0.00556586	0.00371058	0.00371058	0.00371058	0.00371058	0.00556586	0.0148423	0.00371058	0.00371058	0.00742115	0.0111317	0.00556586	0.00742115	0.012987	0.0222635	0.0111317	0.0241187	0.0148423	0.0148423	0.012987	0.0185529	0.0111317	0.0111317	0.00371058	0.00927644	0.00371058
H109	0.0185529	0.0111317	0.00927644	0.00742115	0.00927644	0.0111317	0.00927644	0.00927644	0.00371058	0.00556586	0.00556586	0.00556586	0.00742115	0.00556586	0.00556586	0.00742115	0.00742115	0.00556586	0.00556586	0.00556586	0.00927644	0.00742115	0.00742115	0.00742115	0.00556586	0.00556586	0.00556586	0.00927644	0.00742115	0.0166976	0.00556586	0.00556586	0.00927644	0.012987	0.00742115	0.00927644	0.0148423	0.0241187	0.012987	0.025974	0.0166976	0.0166976	0.0148423	0.0204082	0.012987	0.012987	0.00556586	0.0111317	0.00556586
H110	0.0166976	0.00927644	0.00742115	0.00556586	0.00742115	0.00927644	0.00742115	0.00742115	0.00185529	0.00371058	0.00371058	0.00371058	0.00556586	0.00371058	0.00371058	0.00556586	0.00556586	0.00371058	0.00371058	0.00371058	0.00742115	0.00556586	0.00556586	0.00556586	0.00371058	0.00371058	0.00371058	0.00742115	0.00556586	0.0148423	0.00371058	0.00371058	0.00742115	0.0111317	0.00556586	0.00742115	0.012987	0.0222635	0.0111317	0.0241187	0.0148423	0.0148423	0.012987	0.0185529	0.0111317	0.0111317	0.00371058	0.00927644	0.00371058
H111	0.0185529	0.0111317	0.00927644	0.00742115	0.00927644	0.0111317	0.00927644	0.00927644	0.00371058	0.00556586	0.00556586	0.00556586	0.00742115	0.00556586	0.00556586	0.00742115	0.00742115	0.00556586	0.00556586	0.00556586	0.00927644	0.00742115	0.00742115	0.00742115	0.00556586	0.00556586	0.00556586	0.00927644	0.00742115	0.0166976	0.00556586	0.00556586	0.00927644	0.012987	0.00742115	0.00927644	0.0148423	0.0241187	0.012987	0.025974	0.0166976	0.0166976	0.0148423	0.0204082	0.012987	0.012987	0.00556586	0.0111317	0.00556586
H112	0.0166976	0.00927644	0.00742115	0.00556586	0.00742115	0.00927644	0.00742115	0.00742115	0.00185529	0.00371058	0.00371058	0.00371058	0.00556586	0.00371058	0.00371058	0.00556586	0.00556586	0.00371058	0.00371058	0.00371058	0.00742115	0.00556586	0.00556586	0.00556586	0.00371058	0.00371058	0.00371058	0.00742115	0.00556586	0.0148423	0.00371058	0.00371058	0.00742115	0.0111317	0.00556586	0.00742115	0.012987	0.0222635	0.0111317	0.0241187	0.0148423	0.0148423	0.012987	0.0185529	0.0111317	0.0111317	0.00371058	0.00927644	0.00371058
H113	0.0204082	0.00927644	0.0111317	0.00927644	0.0111317	0.012987	0.0111317	0.0111317	0.00556586	0.00742115	0.00742115	0.00371058	0.00927644	0.00742115	0.00742115	0.00927644	0.00927644	0.00742115	0.00371058	0.00742115	0.0111317	0.00927644	0.00927644	0.00927644	0.00742115	0.00742115	0.00742115	0.0111317	0.00927644	0.0185529	0.00742115	0.00556586	0.0111317	0.0148423	0.00556586	0.0111317	0.012987	0.025974	0.0111317	0.0278293	0.0185529	0.0185529	0.012987	0.0222635	0.0148423	0.0111317	0.00742115	0.0111317	0.00742115
H114	0.0166976	0.00927644	0.00742115	0.00556586	0.00742115	0.00927644	0.00742115	0.00742115	0.00185529	0.00371058	0.00371058	0.00371058	0.00556586	0.00371058	0.00371058	0.00556586	0.00556586	0.00371058	0.00371058	0.00371058	0.00742115	0.00556586	0.00556586	0.00556586	0.00371058	0.00371058	0.00371058	0.00742115	0.00556586	0.0148423	0.00371058	0.00371058	0.00742115	0.0111317	0.00556586	0.00742115	0.012987	0.0222635	0.0111317	0.0241187	0.0148423	0.0148423	0.012987	0.0185529	0.0111317	0.0111317	0.00371058	0.00927644	0.00371058
H115	0.0166976	0.00927644	0.00742115	0.00556586	0.00742115	0.00927644	0.00742115	0.00742115	0.00185529	0.00371058	0.00371058	0.00371058	0.00556586	0.00371058	0.00371058	0.00556586	0.00556586	0.00371058	0.00371058	0.00371058	0.00742115	0.00556586	0.00556586	0.00556586	0.00371058	0.00371058	0.00371058	0.00742115	0.00556586	0.0148423	0.00371058	0.00371058	0.00742115	0.0111317	0.00556586	0.00742115	0.012987	0.0222635	0.0111317	0.0241187	0.0148423	0.0148423	0.012987	0.0185529	0.0111317	0.0111317	0.00371058	0.00927644	0.00371058
H116	0.0278293	0.0204082	0.0185529	0.0166976	0.0185529	0.0204082	0.0185529	0.0185529	0.012987	0.0148423	0.0148423	0.0148423	0.0166976	0.0148423	0.0148423	0.0166976	0.0166976	0.0148423	0.0148423	0.0148423	0.0185529	0.0166976	0.0166976	0.0166976	0.0148423	0.0148423	0.0148423	0.0185529	0.0166976	0.025974	0.0148423	0.0148423	0.0185529	0.0222635	0.0166976	0.0185529	0.0241187	0.0333952	0.0222635	0.0352505	0.025974	0.025974	0.0241187	0.0296846	0.0222635	0.0222635	0.0148423	0.0204082	0.0148423
H117	0.0166976	0.00927644	0.00742115	0.00556586	0.00742115	0.00927644	0.00742115	0.00742115	0.00185529	0.00371058	0.00371058	0.00371058	0.00556586	0.00371058	0.00371058	0.00556586	0.00556586	0.00371058	0.00371058	0.00371058	0.00742115	0.00556586	0.00556586	0.00556586	0.00371058	0.00371058	0.00371058	0.00742115	0.00556586	0.0148423	0.00371058	0.00371058	0.00742115	0.0111317	0.00556586	0.00742115	0.012987	0.0222635	0.0111317	0.0241187	0.0148423	0.0148423	0.012987	0.0185529	0.0111317	0.0111317	0.00371058	0.00927644	0.00371058
H118	0.0166976	0.00927644	0.00742115	0.00556586	0.00742115	0.00927644	0.00742115	0.00742115	0.00185529	0.00371058	0.00371058	0.00371058	0.00556586	0.00371058	0.00371058	0.00556586	0.00556586	0.00371058	0.00371058	0.00371058	0.00742115	0.00556586	0.00556586	0.00556586	0.00371058	0.00371058	0.00371058	0.00742115	0.00556586	0.0148423	0.00371058	0.00371058	0.00742115	0.0111317	0.00556586	0.00742115	0.012987	0.0222635	0.0111317	0.0241187	0.0148423	0.0148423	0.012987	0.0185529	0.0111317	0.0111317	0.00371058	0.00927644	0.00371058
H119	0.0166976	0.00927644	0.00742115	0.00556586	0.00742115	0.00927644	0.00742115	0.00742115	0.00185529	0.00371058	0.00371058	0.00371058	0.00556586	0.00371058	0.00371058	0.00556586	0.00556586	0.00371058	0.00371058	0.00371058	0.00742115	0.00556586	0.00556586	0.00556586	0.00371058	0.00371058	0.00371058	0.00742115	0.00556586	0.0148423	0.00371058	0.00371058	0.00742115	0.0111317	0.00556586	0.00742115	0.012987	0.0204082	0.0111317	0.0241187	0.0148423	0.0148423	0.012987	0.0185529	0.0111317	0.0111317	0.00371058	0.00927644	0.00371058
H120	0.0166976	0.00927644	0.00742115	0.00556586	0.00742115	0.00927644	0.00742115	0.00742115	0.00185529	0.00371058	0.00371058	0.00371058	0.00556586	0.00371058	0.00371058	0.00556586	0.00556586	0.00371058	0.00371058	0.00371058	0.00742115	0.00556586	0.00556586	0.00556586	0.00371058	0.00371058	0.00371058	0.00742115	0.00556586	0.0148423	0.00371058	0.00371058	0.00742115	0.0111317	0.00556586	0.00742115	0.012987	0.0222635	0.0111317	0.0241187	0.0148423	0.0148423	0.012987	0.0185529	0.0111317	0.0111317	0.00371058	0.00927644	0.00371058
H121	0.0185529	0.0111317	0.00927644	0.00742115	0.00927644	0.0111317	0.00927644	0.00927644	0.00371058	0.00556586	0.00556586	0.00556586	0.00742115	0.00556586	0.00556586	0.00742115	0.00742115	0.00556586	0.00185529	0.00556586	0.00927644	0.00742115	0.00742115	0.00742115	0.00556586	0.00556586	0.00556586	0.00927644	0.00742115	0.0166976	0.00556586	0.00556586	0.00927644	0.012987	0.00742115	0.00927644	0.0148423	0.0241187	0.012987	0.025974	0.0166976	0.0166976	0.0148423	0.0204082	0.012987	0.012987	0.00556586	0.0111317	0.00556586
H122	0.0185529	0.00742115	0.00927644	0.00742115	0.00927644	0.0111317	0.00927644	0.00927644	0.00371058	0.00556586	0.00556586	0.00185529	0.00742115	0.00556586	0.00556586	0.00742115	0.00742115	0.00556586	0.00556586	0.00556586	0.00927644	0.00742115	0.00742115	0.00742115	0.00556586	0.00556586	0.00556586	0.00927644	0.00742115	0.0166976	0.00556586	0.00185529	0.00927644	0.012987	0.00371058	0.00927644	0.0111317	0.0241187	0.00927644	0.025974	0.0166976	0.0166976	0.0111317	0.0204082	0.012987	0.00927644	0.00556586	0.00742115	0.00556586
H123	0.012987	0.00556586	0.00371058	0.00185529	0.00371058	0.00556586	0.00371058	0.0111317	0.00556586	0.00742115	0.00742115	0.00742115	0.00927644	0.00742115	0.00371058	0.00927644	0.00927644	0.00742115	0.00742115	0.00742115	0.00742115	0.00556586	0.00927644	0.00927644	0.00742115	0.00742115	0.00742115	0.0111317	0.00927644	0.0185529	0.00742115	0.00742115	0.0111317	0.0148423	0.00927644	0.0111317	0.00927644	0.0185529	0.00742115	0.0204082	0.0111317	0.0111317	0.00927644	0.0148423	0.00742115	0.00742115	0.00742115	0.00556586	0.00371058
H124	0.0148423	0.00742115	0.00556586	0.00371058	0.00185529	0.00371058	0.00556586	0.012987	0.00742115	0.00927644	0.00927644	0.00927644	0.0111317	0.00927644	0.00556586	0.0111317	0.0111317	0.00927644	0.00927644	0.00927644	0.012987	0.0111317	0.0111317	0.0111317	0.00927644	0.00927644	0.00927644	0.012987	0.0111317	0.0204082	0.00927644	0.00927644	0.00927644	0.0166976	0.00927644	0.012987	0.0111317	0.0185529	0.00927644	0.0222635	0.012987	0.012987	0.0111317	0.0166976	0.00927644	0.00927644	0.00927644	0.00371058	0.00556586
H125	0.0148423	0.00742115	0.00556586	0.00371058	0.00185529	0.00371058	0.00556586	0.012987	0.00742115	0.00927644	0.00927644	0.00927644	0.0111317	0.00927644	0.00556586	0.0111317	0.0111317	0.00927644	0.00927644	0.00927644	0.012987	0.0111317	0.0111317	0.0111317	0.00927644	0.00927644	0.00927644	0.012987	0.0111317	0.0204082	0.00927644	0.00927644	0.012987	0.0166976	0.0111317	0.012987	0.0111317	0.0204082	0.00927644	0.0222635	0.012987	0.012987	0.0111317	0.0166976	0.00927644	0.00927644	0.00927644	0.00371058	0.00556586
H126	0.0148423	0.00742115	0.00556586	0.00371058	0.00185529	0.00371058	0.00556586	0.012987	0.00742115	0.00927644	0.00927644	0.00927644	0.0111317	0.00927644	0.00556586	0.0111317	0.0111317	0.00927644	0.00927644	0.00927644	0.012987	0.0111317	0.0111317	0.0111317	0.00927644	0.00927644	0.00927644	0.012987	0.0111317	0.0204082	0.00927644	0.00927644	0.012987	0.0166976	0.0111317	0.012987	0.0111317	0.0204082	0.00927644	0.0222635	0.012987	0.012987	0.0111317	0.0166976	0.00927644	0.00927644	0.00927644	0.00371058	0.00556586
H127	0.0148423	0.00742115	0.00556586	0.00371058	0.00185529	0.00371058	0.00556586	0.012987	0.00742115	0.00927644	0.00927644	0.00927644	0.0111317	0.00927644	0.00556586	0.0111317	0.0111317	0.00927644	0.00927644	0.00927644	0.012987	0.0111317	0.0111317	0.0111317	0.00927644	0.00927644	0.00927644	0.012987	0.0111317	0.0204082	0.00927644	0.00927644	0.012987	0.0166976	0.0111317	0.012987	0.0111317	0.0204082	0.00927644	0.0222635	0.012987	0.012987	0.0111317	0.0166976	0.00927644	0.00927644	0.00927644	0.00371058	0.00556586
H128	0.0148423	0.00742115	0.00556586	0.00371058	0.00185529	0.00371058	0.00556586	0.012987	0.00742115	0.00927644	0.00927644	0.00927644	0.0111317	0.00927644	0.00556586	0.0111317	0.0111317	0.00927644	0.00927644	0.00927644	0.012987	0.0111317	0.0111317	0.0111317	0.00927644	0.00927644	0.00927644	0.012987	0.0111317	0.0204082	0.00927644	0.00927644	0.012987	0.0166976	0.0111317	0.012987	0.0111317	0.0204082	0.00927644	0.0222635	0.012987	0.012987	0.0111317	0.0166976	0.00927644	0.00927644	0.00927644	0.00371058	0.00556586
H129	0.0148423	0.00742115	0.00556586	0.00371058	0.00556586	0.00742115	0.00185529	0.012987	0.00742115	0.00927644	0.00927644	0.00927644	0.00742115	0.00927644	0.00556586	0.0111317	0.0111317	0.00927644	0.00927644	0.00927644	0.012987	0.0111317	0.0111317	0.0111317	0.00927644	0.00927644	0.00927644	0.012987	0.0111317	0.0204082	0.00927644	0.00927644	0.012987	0.0166976	0.0111317	0.012987	0.0111317	0.0204082	0.00927644	0.0222635	0.012987	0.012987	0.0111317	0.0166976	0.00927644	0.00927644	0.00927644	0.00742115	0.00556586
H130	0.0166976	0.00927644	0.00742115	0.00556586	0.00742115	0.00927644	0.00742115	0.00742115	0.00185529	0.00371058	0.00371058	0.00371058	0.00556586	0.00371058	0.00371058	0.00556586	0.00556586	0.00371058	0.00371058	0.00371058	0.00742115	0.00556586	0.00556586	0.00556586	0.00371058	0.00371058	0.00371058	0.00742115	0.00556586	0.0148423	0.00371058	0.00371058	0.00742115	0.0111317	0.00556586	0.00742115	0.012987	0.0222635	0.0111317	0.0241187	0.0148423	0.0148423	0.012987	0.0185529	0.0111317	0.0111317	0.00371058	0.00927644	0.00371058
H131	0.0148423	0.00742115	0.00556586	0.00371058	0.00185529	0.00371058	0.00556586	0.012987	0.00742115	0.00927644	0.00927644	0.00927644	0.0111317	0.00927644	0.00556586	0.0111317	0.0111317	0.00927644	0.00927644	0.00927644	0.012987	0.0111317	0.0111317	0.0111317	0.00927644	0.00927644	0.00927644	0.012987	0.0111317	0.0204082	0.00927644	0.00927644	0.012987	0.0166976	0.0111317	0.012987	0.0111317	0.0204082	0.00927644	0.0222635	0.012987	0.012987	0.0111317	0.0166976	0.00927644	0.00927644	0.00927644	0.00371058	0.00556586
H132	0.0148423	0.00742115	0.00556586	0.00371058	0.00556586	0.00742115	0.00185529	0.012987	0.00742115	0.00927644	0.00927644	0.00927644	0.00742115	0.00927644	0.00556586	0.0111317	0.0111317	0.00927644	0.00927644	0.00927644	0.012987	0.0111317	0.0111317	0.0111317	0.00556586	0.00927644	0.00927644	0.012987	0.0111317	0.0204082	0.00927644	0.00927644	0.012987	0.0166976	0.0111317	0.012987	0.0111317	0.0204082	0.00927644	0.0222635	0.012987	0.012987	0.0111317	0.0166976	0.00927644	0.00927644	0.00927644	0.00742115	0.00556586
H133	0.0148423	0.00742115	0.00556586	0.00371058	0.00185529	0.00371058	0.00556586	0.012987	0.00742115	0.00927644	0.00927644	0.00927644	0.0111317	0.00927644	0.00556586	0.0111317	0.0111317	0.00927644	0.00927644	0.00927644	0.012987	0.0111317	0.0111317	0.0111317	0.00927644	0.00927644	0.00927644	0.012987	0.0111317	0.0204082	0.00927644	0.00927644	0.012987	0.0166976	0.0111317	0.012987	0.0111317	0.0204082	0.00927644	0.0222635	0.012987	0.012987	0.0111317	0.0166976	0.00927644	0.00927644	0.00927644	0.00371058	0.00556586
[truncated: 26 more columns]

## Sheet: Between groups MatrixOutput
Estimates of evolutionary divergence over sequence pairs between mitochondrial lineages
The number of base differences per site from between sequences are shown. This analysis involved 75 nucleotide sequences. Codon positions included were 1st+2nd+3rd+Noncoding. All ambiguous positions were removed for each sequence pair (pairwise deletion option). There were a total of 539 positions in the final dataset. Evolutionary analyses were conducted in MEGA X [1]
1. Kumar S., Stecher G., Li M., Knyaz C., and Tamura K. (2018). MEGA X: Molecular Evolutionary Genetics Analysis across computing platforms. Molecular Biology and Evolution 35:1547-1549.
	Eastern	Western-Mediterranean
Western-Mediterranean	0.0152462
Eastern-Mediterranean	0.0190064	0.010743

## Sheet: Within group MatrixOutput
Estimates of average evolutionary divergence over sequence pairs within mitochondrial lineages
The number of base differences per site from between sequences are shown. This analysis involved 75 nucleotide sequences. Codon positions included were 1st+2nd+3rd+Noncoding. All ambiguous positions were removed for each sequence pair (pairwise deletion option). There were a total of 539 positions in the final dataset. Evolutionary analyses were conducted in MEGA X [1]
1. Kumar S., Stecher G., Li M., Knyaz C., and Tamura K. (2018). MEGA X: Molecular Evolutionary Genetics Analysis across computing platforms. Molecular Biology and Evolution 35:1547-1549.
Eastern	0.00848131
Western-Mediterranean	0.00620196
Eastern-Mediterranean	0.00681022
