# Supplementary material for: Wolbachia infection and genetic diversity of Italian populations of Philaenus spumarius, the main vector of Xylella fastidiosa in Europe
Source: PLoS One. 2022 Aug 29;17(8):e0272028. doi: 10.1371/journal.pone.0272028 (PMC9423658; doi:10.1371/journal.pone.0272028)
Supplement: S13 Table — Wolbachia STs of Philaenus spumarius sequenced in this study are indicated in bold red. Wolbachia strains of P. spumarius sequenced by [53] are indicated in bold black, among which those in italics are from Italy. Reference STs from the MLST Database are indicated in normal style. (XLSX) [file pone.0272028.s022.xlsx]

## Sheet: Table S13 Legend
S13 Table. Genetic divergence (uncorrected p-distance) between MLST gene sequences of Wolbachia. STs of Philaenus spumarius sequenced in this study are indicated in bold red. Wolbachia strains of P. spumarius sequenced by [53] are indicated in bold black, among which those in italics are from Italy. Reference STs fom the MLST Database are indicated in normal style.

## Sheet: MatrixOutput
Estimates of Evolutionary Divergence between Sequences
The number of base differences per site from between sequences are shown. This analysis involved 98 nucleotide sequences. Codon positions included were 1st+2nd+3rd+Noncoding. All ambiguous positions were removed for each sequence pair (pairwise deletion option). There were a total of 2079 positions in the final dataset. Evolutionary analyses were conducted in MEGA X [1].
1. Kumar S., Stecher G., Li M., Knyaz C., and Tamura K. (2018). MEGA X: Molecular Evolutionary Genetics Analysis across computing platforms. Molecular Biology and Evolution 35:1547-1549.
	CM5A1	CM5B1	CM7A1	CM7B1	CM17D1	CM17E1	CM32A1	CM32E1	CM35A1	CM35B1	CM42B1	CM42E1	CM45A1	CM45B1	CM47C1	CM47A1	CM53B1	CM53C1	CM54B1	CM54A1	CM59B1	CM59C1	CM65H1	CM67A1	CM67C1	CM68B1	CM68I1	S4A1	S5A1	S5B1	S6A1	S6D1	S14A1	S14B1	S15A1	S18A1	S18B1	S19A2	S19D1	S21A1	S21D1	S31A1	S31D1	PI1	ST2A	ST3B	ST4B	ST5A	ST6B
CM5A1
CM5B1	0.01322
CM7A1	0.0162767	0.0116989
CM7B1	0.0137335	0.00356053	0.0111902
CM17D1	0.00203459	0.0122075	0.0152594	0.0127162
CM17E1	0.00152594	0.0127162	0.0157681	0.0132248	0.00152594
CM32A1	0.00203459	0.0132248	0.0152594	0.0127162	0.00101729	0.00152594
CM32E1	0.00457782	0.008647	0.0178026	0.0111902	0.00457782	0.00406918	0.00457782
CM35A1	0.0188199	0.0132248	0.00457782	0.0127162	0.0178026	0.017294	0.0178026	0.0193286
CM35B1	0.00254323	0.0127162	0.0167854	0.0122075	0.00254323	0.00101729	0.00152594	0.00406918	0.0183113
CM42B1	0.00152594	0.0127162	0.0147508	0.0132248	0.000508647	0.00101729	0.000508647	0.00406918	0.017294	0.00203459
CM42E1	0.0188199	0.00813835	0.00661241	0.00966429	0.0188199	0.0183113	0.0188199	0.0142421	0.00610376	0.0183113	0.0183113
CM45A1	0.0188199	0.008647	0.0111902	0.00915565	0.0178026	0.0183113	0.0188199	0.0142421	0.0116989	0.0183113	0.0183113	0.00559512
CM45B1	0.0101729	0.00661241	0.0142421	0.00508647	0.00915565	0.00966429	0.0101729	0.00661241	0.0157681	0.00966429	0.00966429	0.0116989	0.0111902
CM47C1	0.0137335	0.0122075	0.0106816	0.00966429	0.0137335	0.0132248	0.0137335	0.0142421	0.0111902	0.0142421	0.0132248	0.0122075	0.0137335	0.0106816
CM47A1	0.0188199	0.0132248	0.00559512	0.0127162	0.0188199	0.0183113	0.0188199	0.0193286	0.00101729	0.0193286	0.0183113	0.00610376	0.0116989	0.0157681	0.0111902
CM53B1	0.0208545	0.0101729	0.0076297	0.0106816	0.0208545	0.0203459	0.0208545	0.0162767	0.00305188	0.0203459	0.0203459	0.00305188	0.008647	0.0127162	0.0122075	0.00305188
CM53C1	0.0188199	0.0132248	0.00559512	0.0137335	0.0167854	0.0183113	0.0178026	0.0203459	0.00203459	0.0193286	0.017294	0.00712106	0.0116989	0.0167854	0.0132248	0.00305188	0.00508647
CM54B1	0.0137335	0.0111902	0.00559512	0.0116989	0.0127162	0.0122075	0.0127162	0.0152594	0.00712106	0.0132248	0.0122075	0.00813835	0.008647	0.0147508	0.0101729	0.00813835	0.0101729	0.00813835
CM54A1	0.00508647	0.00813835	0.0193286	0.00966429	0.00406918	0.00457782	0.00508647	0.00152594	0.0208545	0.00457782	0.00457782	0.0157681	0.0137335	0.00508647	0.0147508	0.0208545	0.0178026	0.0208545	0.0157681
CM59B1	0.0991862	0.0986775	0.102238	0.0981689	0.0996948	0.0991862	0.0996948	0.0981689	0.102238	0.0991862	0.0991862	0.101221	0.0991862	0.0976602	0.0940997	0.101221	0.101221	0.104273	0.0991862	0.0976602
CM59C1	0.0330621	0.0284842	0.0239064	0.0289929	0.0320448	0.0325534	0.0320448	0.0356053	0.0254323	0.0335707	0.0315361	0.0284842	0.0310275	0.0320448	0.025941	0.0264496	0.0284842	0.0264496	0.0244151	0.0350966	0.100712
CM65H1	0.0768057	0.077823	0.0768057	0.0773143	0.0773143	0.0768057	0.0773143	0.077823	0.0768057	0.077823	0.0768057	0.077823	0.0793489	0.0773143	0.0696846	0.0757884	0.077823	0.0788403	0.0737538	0.0783316	0.0264496	0.0803662
CM67A1	0.0956256	0.0940997	0.0976602	0.0946083	0.095117	0.0956256	0.0961343	0.0956256	0.0976602	0.0956256	0.0956256	0.0976602	0.0956256	0.0940997	0.0905392	0.0966429	0.0976602	0.0986775	0.0946083	0.0940997	0.0106816	0.095117	0.0228891
CM67C1	0.0976602	0.0971516	0.100712	0.0966429	0.0981689	0.0976602	0.0981689	0.0966429	0.100712	0.0976602	0.0976602	0.0986775	0.0976602	0.0961343	0.0925738	0.0996948	0.0996948	0.102747	0.0976602	0.0961343	0.0116989	0.0981689	0.0300102	0.0152594
CM68B1	0.0167854	0.00712106	0.00661241	0.00661241	0.0167854	0.0162767	0.0167854	0.0122075	0.0101729	0.0162767	0.0162767	0.00610376	0.008647	0.0076297	0.0111902	0.0101729	0.00712106	0.0122075	0.0101729	0.0127162	0.0996948	0.0295015	0.0773143	0.0961343	0.0981689
CM68I1	0.0340793	0.0284842	0.0249237	0.0289929	0.0320448	0.0335707	0.0330621	0.0366226	0.0254323	0.034588	0.0325534	0.0295015	0.0310275	0.0320448	0.0249237	0.0264496	0.0284842	0.0254323	0.0254323	0.0350966	0.100712	0.00203459	0.0798576	0.0946083	0.0981689	0.0305188
S4A1	0.0203459	0.008647	0.0101729	0.0122075	0.0193286	0.0198372	0.0203459	0.0157681	0.00559512	0.0198372	0.0198372	0.00457782	0.00915565	0.0142421	0.0147508	0.00559512	0.00254323	0.00559512	0.00966429	0.0162767	0.101221	0.0279756	0.077823	0.0966429	0.0996948	0.00966429	0.0269583
S5A1	0.0356053	0.0249237	0.0274669	0.0264496	0.0356053	0.0350966	0.0356053	0.0320448	0.0269583	0.0350966	0.0350966	0.0249237	0.0274669	0.0284842	0.0244151	0.0269583	0.0239064	0.0289929	0.0269583	0.0315361	0.0981689	0.00559512	0.0793489	0.0940997	0.0956256	0.025941	0.00457782	0.0233978
S5B1	0.0233978	0.0167854	0.0132248	0.0183113	0.0223805	0.0218718	0.0223805	0.0239064	0.0127162	0.0228891	0.0218718	0.0167854	0.0193286	0.0213632	0.0157681	0.0137335	0.0157681	0.0147508	0.0137335	0.0244151	0.0991862	0.0137335	0.0768057	0.0925738	0.0966429	0.0178026	0.0127162	0.0152594	0.0142421
S6A1	0.0228891	0.0122075	0.00966429	0.0127162	0.0228891	0.0233978	0.0228891	0.0193286	0.0101729	0.0233978	0.0223805	0.00813835	0.0127162	0.0147508	0.0132248	0.0101729	0.00712106	0.0111902	0.0152594	0.0198372	0.0996948	0.0223805	0.0773143	0.0961343	0.0981689	0.00915565	0.0213632	0.008647	0.0178026	0.00966429
S6D1	0.025941	0.0152594	0.0157681	0.0188199	0.025941	0.0264496	0.025941	0.0223805	0.0142421	0.0264496	0.0254323	0.0132248	0.0178026	0.0208545	0.0203459	0.0142421	0.0111902	0.0142421	0.0183113	0.0228891	0.100203	0.0203459	0.0788403	0.0956256	0.0986775	0.0152594	0.0203459	0.00966429	0.0167854	0.0116989	0.00712106
S14A1	0.0218718	0.0101729	0.008647	0.0106816	0.0218718	0.0213632	0.0218718	0.017294	0.00610376	0.0213632	0.0213632	0.00406918	0.008647	0.0127162	0.0122075	0.00610376	0.00305188	0.00813835	0.0111902	0.0178026	0.0996948	0.0264496	0.0783316	0.095117	0.0981689	0.00712106	0.0254323	0.00559512	0.0208545	0.0127162	0.00610376	0.0111902
S14B1	0.0228891	0.0111902	0.00966429	0.0116989	0.0228891	0.0223805	0.0228891	0.0183113	0.00712106	0.0223805	0.0223805	0.00508647	0.00966429	0.0137335	0.0122075	0.00712106	0.00406918	0.00915565	0.0122075	0.0188199	0.100712	0.0264496	0.0793489	0.0961343	0.0991862	0.00813835	0.0254323	0.00661241	0.0208545	0.0127162	0.00610376	0.0111902	0.00101729
S15A1	0.0208545	0.0101729	0.008647	0.0127162	0.0208545	0.0203459	0.0208545	0.0162767	0.00508647	0.0203459	0.0203459	0.00406918	0.008647	0.0147508	0.0142421	0.00508647	0.00203459	0.00712106	0.00915565	0.0178026	0.101221	0.0284842	0.0768057	0.0976602	0.0986775	0.00813835	0.0284842	0.00254323	0.0239064	0.0157681	0.00915565	0.0111902	0.00508647	0.00610376
S18A1	0.0188199	0.0101729	0.008647	0.0076297	0.0188199	0.0183113	0.0178026	0.0152594	0.0122075	0.017294	0.0183113	0.00813835	0.0076297	0.0106816	0.0111902	0.0122075	0.00915565	0.0142421	0.00813835	0.0147508	0.0986775	0.0264496	0.0773143	0.0940997	0.0971516	0.00610376	0.0274669	0.0116989	0.0228891	0.0157681	0.0111902	0.0152594	0.00712106	0.00813835	0.0101729
S18B1	0.00610376	0.0142421	0.0142421	0.0127162	0.00508647	0.00457782	0.00508647	0.0076297	0.0147508	0.00559512	0.00457782	0.0178026	0.0198372	0.00915565	0.0127162	0.0157681	0.0178026	0.0167854	0.0157681	0.00813835	0.100712	0.0330621	0.0783316	0.0971516	0.0991862	0.0157681	0.0330621	0.0203459	0.034588	0.0213632	0.0208545	0.025941	0.0188199	0.0198372	0.0198372	0.0188199
S19A2	0.00712106	0.0183113	0.0152594	0.0147508	0.00610376	0.00661241	0.00508647	0.00966429	0.0198372	0.00661241	0.00559512	0.0208545	0.0188199	0.0122075	0.0157681	0.0208545	0.0228891	0.0208545	0.0157681	0.0101729	0.101729	0.0361139	0.0793489	0.0981689	0.100203	0.0167854	0.0371312	0.0254323	0.0396745	0.0264496	0.0249237	0.0310275	0.0239064	0.0249237	0.0239064	0.0167854	0.00712106
S19D1	0.0147508	0.0111902	0.00254323	0.00966429	0.0147508	0.0152594	0.0147508	0.017294	0.00610376	0.0162767	0.0142421	0.00813835	0.0106816	0.0127162	0.00813835	0.00610376	0.00813835	0.00712106	0.00508647	0.0178026	0.0996948	0.0233978	0.0742625	0.095117	0.0981689	0.00813835	0.0233978	0.0106816	0.0249237	0.0127162	0.0101729	0.0162767	0.00915565	0.0101729	0.00915565	0.00712106	0.0127162	0.0147508
S21A1	0.00559512	0.0106816	0.0167854	0.00915565	0.00559512	0.00508647	0.00559512	0.00203459	0.0183113	0.00508647	0.00508647	0.0142421	0.0142421	0.00457782	0.0122075	0.0183113	0.0152594	0.0203459	0.0162767	0.00254323	0.0981689	0.0356053	0.077823	0.0956256	0.0966429	0.0111902	0.0366226	0.0178026	0.0320448	0.0249237	0.0183113	0.0244151	0.0162767	0.017294	0.017294	0.0132248	0.00559512	0.0076297	0.0152594
S21D1	0.00457782	0.0127162	0.0167854	0.0122075	0.00457782	0.00406918	0.00356053	0.00406918	0.0193286	0.00406918	0.00406918	0.017294	0.017294	0.008647	0.0132248	0.0193286	0.0193286	0.0213632	0.0142421	0.00457782	0.0981689	0.034588	0.0747711	0.0946083	0.0956256	0.0142421	0.0356053	0.0198372	0.0340793	0.0239064	0.0223805	0.0264496	0.0203459	0.0213632	0.0183113	0.0152594	0.00661241	0.00559512	0.0152594	0.00406918
S31A1	0.00661241	0.00966429	0.0178026	0.00813835	0.00559512	0.00610376	0.00661241	0.00305188	0.0193286	0.00610376	0.00610376	0.0152594	0.0132248	0.00356053	0.0132248	0.0193286	0.0162767	0.0203459	0.017294	0.00152594	0.0981689	0.0356053	0.0788403	0.0946083	0.0966429	0.0111902	0.0356053	0.0178026	0.0320448	0.0249237	0.0183113	0.0244151	0.0162767	0.017294	0.0183113	0.0132248	0.00661241	0.008647	0.0162767	0.00101729	0.00508647
S31D1	0.0162767	0.00966429	0.00305188	0.0101729	0.0162767	0.0157681	0.0162767	0.0157681	0.00559512	0.0167854	0.0157681	0.00457782	0.0101729	0.0132248	0.008647	0.00559512	0.00661241	0.00661241	0.00661241	0.017294	0.101729	0.025941	0.0752798	0.0981689	0.0991862	0.00661241	0.025941	0.00813835	0.0254323	0.0132248	0.008647	0.0147508	0.00661241	0.0076297	0.0076297	0.008647	0.0152594	0.0183113	0.00457782	0.0157681	0.0157681	0.0167854
PI1	0.0218718	0.0101729	0.0076297	0.0106816	0.0218718	0.0213632	0.0218718	0.017294	0.00813835	0.0213632	0.0213632	0.00508647	0.00966429	0.0127162	0.0122075	0.00813835	0.00508647	0.0101729	0.0122075	0.0178026	0.100203	0.0254323	0.077823	0.0946083	0.0966429	0.00610376	0.0244151	0.0076297	0.0198372	0.0116989	0.00610376	0.0111902	0.00203459	0.00305188	0.00610376	0.00610376	0.0188199	0.0228891	0.00813835	0.0162767	0.0193286	0.0162767	0.00559512
ST2A	0.111394	0.110885	0.113937	0.111902	0.111902	0.111394	0.111902	0.110376	0.113937	0.111394	0.111394	0.111394	0.109868	0.110376	0.106816	0.11292	0.11292	0.115463	0.110376	0.109868	0.0478128	0.113428	0.060529	0.0503561	0.0483215	0.112411	0.113428	0.112411	0.110885	0.109868	0.111394	0.111394	0.111394	0.112411	0.111902	0.110376	0.113428	0.113937	0.111394	0.110885	0.10885	0.110885	0.111902	0.110885
ST3B	0.0244151	0.0203459	0.0193286	0.0208545	0.0244151	0.0239064	0.0244151	0.0228891	0.0198372	0.0239064	0.0239064	0.0188199	0.0183113	0.0223805	0.0198372	0.0198372	0.0188199	0.0218718	0.0167854	0.0233978	0.0976602	0.0228891	0.0742625	0.0940997	0.095117	0.0198372	0.0228891	0.0183113	0.0213632	0.017294	0.0157681	0.0157681	0.0198372	0.0208545	0.0178026	0.0178026	0.0254323	0.0269583	0.0167854	0.0228891	0.0218718	0.0239064	0.0183113	0.0188199	0.101972
ST4B	0.0122075	0.0193286	0.0233978	0.0198372	0.0122075	0.0116989	0.0122075	0.0106816	0.0239064	0.0116989	0.0116989	0.0228891	0.0223805	0.0152594	0.0198372	0.0239064	0.0228891	0.025941	0.0198372	0.0111902	0.101221	0.0401831	0.0798576	0.0976602	0.0986775	0.0198372	0.0401831	0.0233978	0.0386572	0.0295015	0.0269583	0.0310275	0.0239064	0.0249237	0.0218718	0.0218718	0.0132248	0.0137335	0.0208545	0.0106816	0.008647	0.0116989	0.0223805	0.0239064	0.107263	0.021645
ST5A	0.111394	0.109868	0.112411	0.111394	0.111902	0.111394	0.111902	0.110376	0.112411	0.111394	0.111394	0.110376	0.109868	0.109868	0.106307	0.111394	0.111394	0.114446	0.110376	0.109868	0.0457782	0.111902	0.060529	0.0503561	0.0452696	0.111902	0.111902	0.111394	0.109359	0.109359	0.109868	0.110376	0.109868	0.110885	0.110376	0.109868	0.111902	0.113428	0.109868	0.110376	0.108342	0.110376	0.110885	0.109359	0.019721	0.102934	0.108225
ST6B	0.0483215	0.0462869	0.0462869	0.0467955	0.0483215	0.0478128	0.0483215	0.0467955	0.0467955	0.0478128	0.0478128	0.0457782	0.0473042	0.0483215	0.0452696	0.0457782	0.0457782	0.0488301	0.0447609	0.0473042	0.107833	0.0513733	0.0879959	0.102747	0.10529	0.0447609	0.0513733	0.0457782	0.0488301	0.0452696	0.0457782	0.0462869	0.0442523	0.0452696	0.0447609	0.0437436	0.0493388	0.0508647	0.0447609	0.0467955	0.0457782	0.0478128	0.0447609	0.043235	0.111111	0.0410628	0.047343	0.113043
ST35D	0.134283	0.133266	0.1353	0.134791	0.134791	0.134283	0.134791	0.132248	0.1353	0.134283	0.134283	0.132757	0.134283	0.130722	0.132757	0.134283	0.133266	0.137335	0.134791	0.13174	0.121058	0.133266	0.122584	0.120549	0.122584	0.133774	0.133266	0.132757	0.130722	0.132248	0.132757	0.132757	0.13174	0.132757	0.132248	0.13174	0.133774	0.136826	0.133774	0.132248	0.131231	0.132248	0.134283	0.130722	0.122174	0.12987	0.131313	0.124579	0.13913
ST7B	0.0346939	0.0397959	0.0423469	0.0413265	0.0346939	0.0341837	0.0346939	0.0331633	0.0428571	0.0341837	0.0341837	0.0418367	0.044898	0.0367347	0.0397959	0.0418367	0.0418367	0.044898	0.0423469	0.0336735	0.104592	0.0464286	0.0821429	0.102041	0.104082	0.0397959	0.0464286	0.0423469	0.0438776	0.05	0.0459184	0.05	0.0428571	0.0438776	0.0408163	0.0443878	0.0336735	0.0362245	0.0413265	0.0331633	0.0311224	0.0341837	0.0413265	0.0428571	0.109503	0.0463097	0.0323203	0.111433	0.058624
ST8F	0.124619	0.126653	0.128179	0.126144	0.125127	0.124619	0.125127	0.12411	0.128688	0.124619	0.124619	0.126653	0.127162	0.12411	0.12411	0.12767	0.128179	0.130214	0.126144	0.124619	0.126144	0.130214	0.126144	0.125127	0.126144	0.125127	0.129705	0.128688	0.128688	0.129196	0.128179	0.13174	0.12767	0.128688	0.128179	0.127162	0.124619	0.127162	0.126653	0.123601	0.123601	0.124619	0.126144	0.126653	0.118807	0.122655	0.123136	0.124579	0.125121
ST33A	0.115972	0.115463	0.118515	0.11648	0.11648	0.115972	0.11648	0.114954	0.118515	0.115972	0.115972	0.115972	0.114446	0.114954	0.110885	0.117497	0.117497	0.120041	0.114954	0.114446	0.0549339	0.115463	0.0676501	0.0564598	0.0544252	0.116989	0.115463	0.116989	0.11292	0.11292	0.115463	0.114446	0.114954	0.115463	0.11648	0.113937	0.118006	0.118515	0.115972	0.115463	0.113428	0.115463	0.11648	0.114446	0.025012	0.109668	0.113997	0.027417	0.115459
ST9B	0.0367347	0.0403061	0.0433673	0.0418367	0.0367347	0.0362245	0.0367347	0.0352041	0.0423469	0.0362245	0.0362245	0.0428571	0.0464286	0.0377551	0.0397959	0.0423469	0.0413265	0.0443878	0.0423469	0.0357143	0.108673	0.0403061	0.0846939	0.103571	0.107143	0.0408163	0.0403061	0.0418367	0.0387755	0.0459184	0.0469388	0.0484694	0.0428571	0.0438776	0.0403061	0.0433673	0.0357143	0.0382653	0.0413265	0.0352041	0.0331633	0.0362245	0.0423469	0.0418367	0.118186	0.0467921	0.0328027	0.120116	0.0542636
ST34A	0.114954	0.114446	0.118515	0.115463	0.115463	0.114954	0.115463	0.113937	0.117497	0.114954	0.114954	0.114954	0.113428	0.113937	0.110376	0.11648	0.11648	0.119023	0.113937	0.113428	0.0473042	0.113937	0.0630722	0.0498474	0.0457782	0.115972	0.113937	0.115972	0.111394	0.112411	0.115972	0.114954	0.113937	0.114954	0.115463	0.113937	0.116989	0.117497	0.115972	0.114446	0.112411	0.114446	0.11648	0.114446	0.022607	0.107263	0.11063	0.030303	0.115942
ST1A	0.113428	0.11292	0.115972	0.113937	0.113937	0.113428	0.113937	0.112411	0.115972	0.113428	0.113428	0.113428	0.112411	0.112411	0.10885	0.114954	0.114954	0.117497	0.112411	0.111902	0.0508647	0.114446	0.0676501	0.0544252	0.0493388	0.114446	0.114446	0.114446	0.111902	0.11292	0.113428	0.114446	0.113428	0.114446	0.113937	0.112411	0.115463	0.11648	0.113428	0.11292	0.110885	0.11292	0.113937	0.11292	0.025974	0.106782	0.11063	0.033189	0.118357
ST10A	0.114446	0.113937	0.116989	0.114954	0.114954	0.114446	0.114954	0.113428	0.116989	0.114446	0.114446	0.114446	0.113428	0.113428	0.109868	0.115972	0.115972	0.118515	0.113428	0.11292	0.0513733	0.115463	0.0681587	0.0549339	0.0498474	0.115463	0.115463	0.115463	0.11292	0.113937	0.114446	0.115463	0.114446	0.115463	0.114954	0.113428	0.11648	0.117497	0.114446	0.113937	0.111902	0.113937	0.114954	0.113937	0.026936	0.107744	0.111592	0.034151	0.119324
ST11A	0.115972	0.115463	0.119532	0.11648	0.11648	0.115972	0.11648	0.114954	0.119532	0.115972	0.115972	0.116989	0.115972	0.114954	0.111394	0.118515	0.118515	0.121058	0.115972	0.114446	0.0478128	0.116989	0.0645982	0.0503561	0.043235	0.116989	0.116989	0.118006	0.114446	0.115463	0.116989	0.116989	0.116989	0.118006	0.117497	0.115972	0.118006	0.119023	0.116989	0.115463	0.113428	0.115463	0.117497	0.115463	0.029822	0.109187	0.112073	0.034632	0.120773
ST12A	0.115463	0.114954	0.119023	0.115972	0.115972	0.115463	0.115972	0.114446	0.119023	0.115463	0.115463	0.11648	0.115463	0.114446	0.110885	0.118006	0.118006	0.120549	0.115463	0.113937	0.0473042	0.11648	0.0640895	0.0498474	0.0427263	0.11648	0.11648	0.117497	0.113937	0.114954	0.11648	0.11648	0.11648	0.117497	0.116989	0.115463	0.117497	0.118515	0.11648	0.114954	0.11292	0.114954	0.116989	0.114954	0.029341	0.108706	0.111592	0.034151	0.12029
ST13A	0.113937	0.113428	0.11648	0.114446	0.114446	0.113937	0.114446	0.11292	0.11648	0.113937	0.113937	0.113937	0.11292	0.11292	0.109359	0.115463	0.115463	0.118006	0.11292	0.112411	0.0513733	0.114954	0.0681587	0.0549339	0.0498474	0.114954	0.114954	0.114954	0.112411	0.113428	0.113937	0.114954	0.113937	0.114954	0.114446	0.11292	0.115972	0.116989	0.113937	0.113428	0.111394	0.113428	0.114446	0.113428	0.026455	0.107263	0.111111	0.03367	0.118841
ST14A	0.114446	0.113937	0.116989	0.114954	0.114954	0.114446	0.114954	0.113428	0.116989	0.114446	0.114446	0.114446	0.113428	0.113428	0.109868	0.115972	0.115972	0.118515	0.113428	0.11292	0.051882	0.115463	0.0686673	0.0554425	0.0503561	0.115463	0.115463	0.115463	0.11292	0.113937	0.114446	0.115463	0.114446	0.115463	0.114954	0.113428	0.11648	0.117497	0.114446	0.113937	0.111902	0.113937	0.114954	0.113937	0.026936	0.107744	0.111592	0.034151	0.119324
ST15B	0.0520408	0.0469388	0.0469388	0.0484694	0.0520408	0.0515306	0.0520408	0.0505102	0.0464286	0.0515306	0.0515306	0.0454082	0.0489796	0.0489796	0.047449	0.0454082	0.0454082	0.0484694	0.047449	0.0510204	0.105102	0.0459184	0.0826531	0.102551	0.105612	0.0464286	0.0459184	0.0454082	0.0433673	0.0484694	0.0438776	0.0464286	0.0464286	0.047449	0.0443878	0.0494898	0.0505102	0.0545918	0.0464286	0.0505102	0.0494898	0.0515306	0.0459184	0.0464286	0.115774	0.0385914	0.0501688	0.116739	0.056686
ST17A	0.115972	0.115463	0.119532	0.11648	0.11648	0.115972	0.11648	0.114954	0.119532	0.115972	0.115972	0.116989	0.115463	0.114954	0.111394	0.118515	0.118515	0.121058	0.115972	0.114446	0.0462869	0.118006	0.0640895	0.0508647	0.0437436	0.116989	0.118006	0.118006	0.115463	0.11648	0.116989	0.118006	0.116989	0.118006	0.117497	0.115972	0.118006	0.118515	0.116989	0.115463	0.113428	0.115463	0.117497	0.11648	0.02405	0.108706	0.112073	0.032708	0.119807
ST16B	0.052551	0.047449	0.047449	0.0489796	0.052551	0.0520408	0.052551	0.0510204	0.0469388	0.0520408	0.0520408	0.0459184	0.0494898	0.0494898	0.0479592	0.0459184	0.0459184	0.0489796	0.0479592	0.0515306	0.106122	0.0464286	0.0836735	0.103571	0.106633	0.0469388	0.0464286	0.0459184	0.0438776	0.0489796	0.0443878	0.0469388	0.0469388	0.0479592	0.044898	0.05	0.0510204	0.055102	0.0469388	0.0510204	0.05	0.0520408	0.0464286	0.0469388	0.116739	0.0390738	0.0506512	0.117704	0.057655
ST18B	0.0397959	0.044898	0.047449	0.0464286	0.0397959	0.0392857	0.0397959	0.0382653	0.0489796	0.0392857	0.0392857	0.0479592	0.0510204	0.0418367	0.044898	0.0489796	0.0479592	0.0510204	0.0484694	0.0387755	0.109184	0.0494898	0.0908163	0.105612	0.107653	0.044898	0.0494898	0.0484694	0.0469388	0.0530612	0.0510204	0.055102	0.0489796	0.05	0.0469388	0.0494898	0.0387755	0.0413265	0.0464286	0.0382653	0.0362245	0.0392857	0.0464286	0.0469388	0.114809	0.0496864	0.0356971	0.116257	0.0591085
ST19A	0.114446	0.113937	0.116989	0.114954	0.114954	0.114446	0.114954	0.113428	0.116989	0.114446	0.114446	0.114446	0.11292	0.113428	0.109868	0.115972	0.115972	0.118515	0.113428	0.11292	0.0523906	0.115463	0.0651068	0.0539166	0.0478128	0.115463	0.115463	0.115463	0.11292	0.113937	0.114446	0.115463	0.114446	0.115463	0.114954	0.113428	0.11648	0.116989	0.114446	0.113937	0.111902	0.113937	0.114954	0.113937	0.028379	0.106782	0.110149	0.037037	0.116908
ST20B	0.0341837	0.0392857	0.0403061	0.0387755	0.0336735	0.0331633	0.0336735	0.0326531	0.0392857	0.0331633	0.0331633	0.0403061	0.0423469	0.0341837	0.0372449	0.0397959	0.0387755	0.0413265	0.0413265	0.0331633	0.106633	0.0454082	0.0841837	0.104082	0.106122	0.0382653	0.0454082	0.0413265	0.0433673	0.0489796	0.0443878	0.0489796	0.0413265	0.0423469	0.0397959	0.0418367	0.0306122	0.0331633	0.0387755	0.0306122	0.0306122	0.0316327	0.0397959	0.0413265	0.117221	0.0453449	0.0313555	0.118186	0.0557171
ST21B	0.0289929	0.0350966	0.0391658	0.0356053	0.0289929	0.0284842	0.0289929	0.0274669	0.0396745	0.0284842	0.0284842	0.0386572	0.0381485	0.0320448	0.0366226	0.0396745	0.0386572	0.0406918	0.0356053	0.0279756	0.109359	0.0554425	0.0930824	0.106307	0.106816	0.0356053	0.0559512	0.0381485	0.0534079	0.0442523	0.0417091	0.0457782	0.0396745	0.0406918	0.0376399	0.0376399	0.0300102	0.0295015	0.0366226	0.0274669	0.0254323	0.0284842	0.0381485	0.0396745	0.104858	0.03848	0.024531	0.103415	0.0594203
ST22A	0.116989	0.11648	0.119532	0.117497	0.117497	0.116989	0.117497	0.115972	0.119532	0.116989	0.116989	0.116989	0.115463	0.115972	0.111902	0.118515	0.118515	0.121058	0.115972	0.115463	0.0508647	0.117497	0.0635809	0.0523906	0.0513733	0.118006	0.117497	0.118006	0.114954	0.113937	0.11648	0.115463	0.115972	0.11648	0.117497	0.114954	0.119023	0.119532	0.116989	0.11648	0.114446	0.11648	0.117497	0.115463	0.021645	0.109668	0.114959	0.025974	0.115942
ST23A	0.115972	0.114446	0.118515	0.115463	0.11648	0.115972	0.11648	0.114954	0.118515	0.115972	0.115972	0.115972	0.115972	0.114954	0.110376	0.117497	0.117497	0.120041	0.114954	0.114446	0.0503561	0.118006	0.0671414	0.0528993	0.0467955	0.115972	0.118006	0.116989	0.115463	0.11648	0.115972	0.116989	0.115972	0.116989	0.11648	0.114954	0.118006	0.119023	0.115972	0.115463	0.113428	0.115463	0.11648	0.115463	0.0318379	0.11095	0.113845	0.0371442	0.120097
ST25A	0.114446	0.113937	0.116989	0.114954	0.114954	0.114446	0.114954	0.113428	0.116989	0.114446	0.114446	0.114446	0.11292	0.113428	0.109868	0.115972	0.115972	0.118515	0.113428	0.11292	0.0483215	0.115463	0.0640895	0.0528993	0.0467955	0.115463	0.115463	0.115463	0.11292	0.113937	0.114446	0.115463	0.114446	0.115463	0.114954	0.113428	0.11648	0.116989	0.114446	0.113937	0.111902	0.113937	0.114954	0.113937	0.023569	0.106782	0.110149	0.030303	0.116908
ST24A	0.114954	0.114446	0.117497	0.115463	0.115463	0.114954	0.115463	0.113937	0.117497	0.114954	0.114954	0.114954	0.113937	0.113937	0.110376	0.11648	0.11648	0.119023	0.113937	0.113428	0.0523906	0.115972	0.069176	0.0559512	0.0508647	0.115972	0.115972	0.115972	0.113428	0.114446	0.114954	0.115972	0.114954	0.115972	0.115463	0.113937	0.116989	0.118006	0.114954	0.114446	0.112411	0.114446	0.115463	0.114446	0.027417	0.108225	0.112073	0.034632	0.119807
ST23A	0.115972	0.114446	0.118515	0.115463	0.11648	0.115972	0.11648	0.114954	0.118515	0.115972	0.115972	0.115972	0.115972	0.114954	0.110376	0.117497	0.117497	0.120041	0.114954	0.114446	0.0503561	0.118006	0.0671414	0.0528993	0.0467955	0.115972	0.118006	0.116989	0.115463	0.11648	0.115972	0.116989	0.115972	0.116989	0.11648	0.114954	0.118006	0.119023	0.115972	0.115463	0.113428	0.115463	0.11648	0.115463	0.0318379	0.11095	0.113845	0.0371442	0.120097
ST26B	0.0137335	0.0208545	0.0249237	0.0213632	0.0137335	0.0132248	0.0137335	0.0122075	0.0244151	0.0132248	0.0132248	0.0244151	0.0239064	0.0167854	0.0208545	0.0244151	0.0233978	0.0264496	0.0213632	0.0127162	0.0991862	0.0427263	0.0768057	0.0956256	0.0966429	0.0213632	0.0422177	0.0239064	0.0396745	0.0305188	0.0279756	0.0315361	0.0249237	0.025941	0.0223805	0.0233978	0.0147508	0.0152594	0.0223805	0.0122075	0.0101729	0.0132248	0.0233978	0.0249237	0.106301	0.025974	0.012025	0.107263	0.0425121
ST27B	0.0331633	0.0372449	0.0392857	0.0387755	0.0331633	0.0326531	0.0331633	0.0316327	0.0387755	0.0326531	0.0326531	0.0377551	0.0413265	0.0352041	0.0387755	0.0387755	0.0377551	0.0408163	0.0397959	0.0321429	0.103061	0.0423469	0.0806122	0.10051	0.102551	0.0367347	0.0423469	0.0372449	0.0397959	0.0443878	0.0397959	0.0433673	0.0387755	0.0397959	0.0367347	0.0418367	0.0316327	0.0346939	0.0387755	0.0316327	0.0295918	0.0326531	0.0382653	0.0387755	0.11288	0.0395562	0.029426	0.113845	0.0537791
ST28B	0.0484694	0.044898	0.0423469	0.0464286	0.0484694	0.0479592	0.0484694	0.0469388	0.0418367	0.0479592	0.0479592	0.0408163	0.044898	0.047449	0.0433673	0.0418367	0.0408163	0.0438776	0.0423469	0.047449	0.106633	0.0423469	0.0872449	0.102041	0.105102	0.0428571	0.0423469	0.0413265	0.0397959	0.0459184	0.0438776	0.0479592	0.0418367	0.0428571	0.0397959	0.0443878	0.047449	0.0510204	0.0413265	0.0469388	0.0459184	0.0479592	0.0413265	0.0408163	0.112397	0.0438977	0.0438977	0.114327	0.0542636
ST29A	0.11292	0.112411	0.115463	0.113428	0.113428	0.11292	0.113428	0.111902	0.115463	0.11292	0.11292	0.11292	0.111394	0.111902	0.107833	0.114446	0.114446	0.116989	0.111902	0.111394	0.0467955	0.114446	0.060529	0.0493388	0.0462869	0.113937	0.114446	0.113937	0.111902	0.110885	0.112411	0.112411	0.11292	0.113428	0.113428	0.111902	0.114954	0.115463	0.11292	0.112411	0.110376	0.112411	0.113428	0.112411	0.015392	0.106301	0.111592	0.021645	0.11401
ST30B	0.0489796	0.0428571	0.0413265	0.0443878	0.0489796	0.0484694	0.0489796	0.047449	0.0418367	0.0484694	0.0484694	0.0408163	0.0438776	0.0459184	0.0433673	0.0418367	0.0408163	0.0438776	0.0423469	0.0469388	0.106633	0.0362245	0.0862245	0.102041	0.105102	0.0418367	0.0362245	0.0413265	0.0336735	0.0397959	0.0377551	0.0418367	0.0408163	0.0418367	0.0397959	0.0423469	0.0479592	0.0515306	0.0403061	0.047449	0.0464286	0.047449	0.0403061	0.0387755	0.114327	0.0376266	0.0467921	0.114327	0.0532946
ST31B	0.0443878	0.0459184	0.0489796	0.047449	0.0443878	0.0438776	0.0443878	0.0418367	0.0494898	0.0438776	0.0438776	0.047449	0.0510204	0.0438776	0.0484694	0.0494898	0.047449	0.0515306	0.0494898	0.0423469	0.113265	0.0530612	0.0918367	0.111735	0.113776	0.0454082	0.0530612	0.0469388	0.0494898	0.055102	0.0494898	0.0530612	0.0484694	0.0494898	0.0464286	0.0505102	0.0428571	0.0454082	0.0484694	0.0418367	0.0408163	0.0428571	0.0479592	0.0484694	0.122045	0.0511336	0.0414858	0.122045	0.065407
ST32B	0.0459184	0.0408163	0.0377551	0.0423469	0.0459184	0.0454082	0.0459184	0.0443878	0.0382653	0.0454082	0.0454082	0.0372449	0.0408163	0.0438776	0.0403061	0.0382653	0.0372449	0.0403061	0.0392857	0.044898	0.0984694	0.0311224	0.0760204	0.0959184	0.0979592	0.0392857	0.0311224	0.0367347	0.0285714	0.0387755	0.0352041	0.0346939	0.0382653	0.0392857	0.0362245	0.0403061	0.0443878	0.0484694	0.0372449	0.0443878	0.0433673	0.0454082	0.0367347	0.0372449	0.107091	0.0299083	0.0438977	0.108056	0.0489341
ST537	0.0372449	0.0285714	0.0280612	0.030102	0.0372449	0.0367347	0.0372449	0.0357143	0.0265306	0.0367347	0.0367347	0.027551	0.0295918	0.0321429	0.0270408	0.0265306	0.0255102	0.0285714	0.027551	0.0352041	0.101531	0.00612245	0.0806122	0.0964286	0.0979592	0.0285714	0.00612245	0.025	0.00459184	0.0168367	0.022449	0.0183673	0.0255102	0.0255102	0.0244898	0.0255102	0.0362245	0.0397959	0.0255102	0.0357143	0.0346939	0.0357143	0.0270408	0.0234694	0.108538	0.0192957	0.0361795	0.108538	0.0479651
ST538	0.0218718	0.0132248	0.0076297	0.0137335	0.0218718	0.0213632	0.0218718	0.0193286	0.00406918	0.0213632	0.0213632	0.00508647	0.0101729	0.0157681	0.0132248	0.00406918	0.00305188	0.00610376	0.0101729	0.0208545	0.103255	0.0295015	0.077823	0.0986775	0.100712	0.00915565	0.0295015	0.00559512	0.0269583	0.0167854	0.0101729	0.0142421	0.00610376	0.00712106	0.00406918	0.0111902	0.0188199	0.0223805	0.00813835	0.0183113	0.0193286	0.0193286	0.00661241	0.00712106	0.109187	0.017316	0.020683	0.109187	0.0439614
ST539	0.0213632	0.0127162	0.00712106	0.0132248	0.0213632	0.0208545	0.0213632	0.0188199	0.00356053	0.0208545	0.0208545	0.00457782	0.00966429	0.0152594	0.0127162	0.00356053	0.00254323	0.00559512	0.00966429	0.0203459	0.102747	0.0289929	0.0773143	0.0981689	0.100203	0.008647	0.0289929	0.00508647	0.0264496	0.0162767	0.00966429	0.0137335	0.00559512	0.00661241	0.00356053	0.0106816	0.0183113	0.0218718	0.0076297	0.0178026	0.0188199	0.0188199	0.00610376	0.00661241	0.108706	0.016835	0.020202	0.108706	0.0434783
ST545	0.0208545	0.0122075	0.00661241	0.0127162	0.0208545	0.0203459	0.0208545	0.0183113	0.00508647	0.0203459	0.0203459	0.00406918	0.00915565	0.0147508	0.0111902	0.00508647	0.00406918	0.00712106	0.00915565	0.0198372	0.101729	0.0284842	0.076297	0.0971516	0.0991862	0.00813835	0.0274669	0.00661241	0.0249237	0.0147508	0.00813835	0.0152594	0.00406918	0.00508647	0.00508647	0.0101729	0.0178026	0.0213632	0.00712106	0.017294	0.0183113	0.0183113	0.00457782	0.00508647	0.106782	0.015392	0.018759	0.106782	0.0425121
ST546	0.0203459	0.0116989	0.00610376	0.0122075	0.0203459	0.0198372	0.0203459	0.0178026	0.00457782	0.0198372	0.0198372	0.00356053	0.008647	0.0142421	0.0116989	0.00457782	0.00356053	0.00661241	0.008647	0.0193286	0.101729	0.0279756	0.076297	0.0971516	0.0991862	0.0076297	0.0279756	0.00610376	0.0254323	0.0152594	0.008647	0.0147508	0.00457782	0.00559512	0.00457782	0.00966429	0.017294	0.0208545	0.00661241	0.0167854	0.0178026	0.0178026	0.00508647	0.00559512	0.107744	0.015873	0.01924	0.107744	0.0425121
ST549	0.0218718	0.0132248	0.0076297	0.0137335	0.0218718	0.0213632	0.0218718	0.0193286	0.00406918	0.0213632	0.0213632	0.00508647	0.0101729	0.0157681	0.0132248	0.00406918	0.00305188	0.00610376	0.0101729	0.0208545	0.102747	0.0284842	0.0773143	0.0981689	0.100203	0.00915565	0.0284842	0.00457782	0.025941	0.0157681	0.00915565	0.0132248	0.00610376	0.00712106	0.00406918	0.0111902	0.0188199	0.0223805	0.00813835	0.0183113	0.0193286	0.0193286	0.00661241	0.00712106	0.108706	0.016354	0.020683	0.108706	0.0434783
ST442B	0.0362245	0.0397959	0.0428571	0.0413265	0.0362245	0.0357143	0.0362245	0.0346939	0.0423469	0.0357143	0.0357143	0.0423469	0.0459184	0.0372449	0.0392857	0.0423469	0.0413265	0.0443878	0.0418367	0.0352041	0.108163	0.0408163	0.0841837	0.103061	0.106633	0.0403061	0.0408163	0.0418367	0.0382653	0.0454082	0.0464286	0.0484694	0.0423469	0.0433673	0.0403061	0.0428571	0.0352041	0.0377551	0.0408163	0.0346939	0.0326531	0.0357143	0.0418367	0.0413265	0.116739	0.0472745	0.0332851	0.118669	0.0537791
ST313B	0.0540816	0.0479592	0.0454082	0.0494898	0.0540816	0.0535714	0.0540816	0.052551	0.0459184	0.0535714	0.0535714	0.044898	0.0479592	0.0510204	0.0469388	0.0459184	0.044898	0.0479592	0.0464286	0.0530612	0.103061	0.0367347	0.0846939	0.10102	0.102551	0.0469388	0.0372449	0.0443878	0.0346939	0.044898	0.0418367	0.0418367	0.0459184	0.0469388	0.0438776	0.047449	0.0530612	0.0566327	0.0443878	0.052551	0.0515306	0.0535714	0.0443878	0.044898	0.110468	0.0356971	0.051616	0.111433	0.056686
ST213B	0.0367347	0.0306122	0.027551	0.0321429	0.0367347	0.0362245	0.0367347	0.0352041	0.0280612	0.0362245	0.0362245	0.0270408	0.0306122	0.0336735	0.030102	0.0280612	0.0270408	0.030102	0.0290816	0.0357143	0.10102	0.0234694	0.0785714	0.0984694	0.101531	0.0290816	0.0234694	0.0265306	0.0209184	0.027551	0.0239796	0.0229592	0.0280612	0.0290816	0.0260204	0.030102	0.0352041	0.0392857	0.0270408	0.0352041	0.0341837	0.0362245	0.0265306	0.0270408	0.11095	0.0178485	0.0347323	0.11095	0.0503876
ST216B	0.0116989	0.0178026	0.0213632	0.0183113	0.0116989	0.0111902	0.0116989	0.0101729	0.0198372	0.0111902	0.0111902	0.0208545	0.0203459	0.0147508	0.0188199	0.0198372	0.0188199	0.0218718	0.0178026	0.0106816	0.101729	0.0381485	0.0783316	0.0981689	0.0991862	0.0178026	0.0381485	0.0183113	0.0356053	0.0264496	0.0239064	0.025941	0.0218718	0.0228891	0.0178026	0.0198372	0.0127162	0.0132248	0.0188199	0.0101729	0.00813835	0.0111902	0.0203459	0.0218718	0.108225	0.021645	0.010101	0.109187	0.0458937
ST217B	0.0367347	0.0280612	0.027551	0.0295918	0.0367347	0.0362245	0.0367347	0.0352041	0.0280612	0.0362245	0.0362245	0.0270408	0.0290816	0.0316327	0.0255102	0.0280612	0.0270408	0.030102	0.0270408	0.0346939	0.10051	0.00561224	0.0795918	0.0954082	0.0969388	0.0280612	0.00459184	0.0265306	0.00306122	0.0153061	0.0209184	0.019898	0.0239796	0.0239796	0.0260204	0.025	0.0357143	0.0392857	0.025	0.0352041	0.0341837	0.0352041	0.0255102	0.0219388	0.106609	0.0178485	0.0347323	0.106609	0.0469961
ST218B	0.0274669	0.0239064	0.0228891	0.0244151	0.0274669	0.0269583	0.0274669	0.025941	0.0233978	0.0269583	0.0269583	0.0223805	0.0228891	0.0264496	0.0228891	0.0233978	0.0223805	0.0254323	0.0203459	0.0264496	0.0986775	0.0284842	0.0773143	0.0930824	0.095117	0.0233978	0.0284842	0.0223805	0.0269583	0.0213632	0.0208545	0.0228891	0.0233978	0.0244151	0.0213632	0.0213632	0.0284842	0.0300102	0.0203459	0.025941	0.0249237	0.0269583	0.0218718	0.0213632	0.104377	0.012987	0.025493	0.105339	0.0391304
ST163B	0.0505102	0.0479592	0.0454082	0.0494898	0.0505102	0.05	0.0505102	0.0489796	0.0459184	0.05	0.05	0.044898	0.0479592	0.0494898	0.0464286	0.0459184	0.044898	0.0479592	0.0464286	0.0494898	0.107653	0.0403061	0.0862245	0.105102	0.107143	0.0459184	0.0403061	0.044898	0.0377551	0.047449	0.0433673	0.0454082	0.0459184	0.0469388	0.0438776	0.047449	0.0494898	0.0530612	0.0443878	0.0489796	0.0479592	0.05	0.0443878	0.044898	0.112397	0.0385914	0.0482393	0.111915	0.0523256
ST214B	0.0208545	0.0183113	0.0183113	0.0188199	0.0208545	0.0203459	0.0208545	0.0193286	0.0198372	0.0203459	0.0203459	0.0167854	0.0162767	0.0198372	0.0183113	0.0198372	0.0188199	0.0218718	0.0157681	0.0198372	0.0956256	0.025941	0.0732452	0.0920651	0.0930824	0.0188199	0.0269583	0.0188199	0.0254323	0.0198372	0.017294	0.0193286	0.0198372	0.0208545	0.0178026	0.0167854	0.0228891	0.0233978	0.0167854	0.0193286	0.0183113	0.0203459	0.017294	0.0188199	0.101491	0.00962001	0.021164	0.102453	0.0396135
ST402M	0.188776	0.186735	0.188265	0.187755	0.188776	0.188265	0.188776	0.187245	0.188776	0.188265	0.188265	0.185204	0.185204	0.184694	0.186224	0.187755	0.187755	0.190306	0.187755	0.186735	0.170918	0.186735	0.172959	0.169898	0.170918	0.186735	0.187245	0.188265	0.185714	0.187245	0.187245	0.187755	0.185204	0.185714	0.186735	0.185204	0.188265	0.188776	0.188265	0.186735	0.185714	0.186735	0.186224	0.184184	0.166908	0.182827	0.184274	0.168355	0.1875
ST234A	0.115972	0.115463	0.118515	0.11648	0.11648	0.115972	0.11648	0.114954	0.118515	0.115972	0.115972	0.115972	0.114446	0.114954	0.111394	0.117497	0.117497	0.120041	0.114954	0.114446	0.0503561	0.116989	0.0671414	0.0539166	0.0488301	0.116989	0.116989	0.116989	0.114446	0.115463	0.115972	0.116989	0.115972	0.116989	0.11648	0.114954	0.118006	0.118515	0.115972	0.115463	0.113428	0.115463	0.11648	0.115463	0.029822	0.109668	0.113997	0.03848	0.119807
ST311B	0.0403061	0.0387755	0.0357143	0.0403061	0.0403061	0.0397959	0.0403061	0.0387755	0.0352041	0.0397959	0.0397959	0.0341837	0.0367347	0.0403061	0.0377551	0.0352041	0.0341837	0.0372449	0.0352041	0.0392857	0.103571	0.0464286	0.0821429	0.10102	0.106122	0.0362245	0.0464286	0.0346939	0.0438776	0.0418367	0.0372449	0.0413265	0.0352041	0.0362245	0.0331633	0.0372449	0.0403061	0.0428571	0.0352041	0.0387755	0.0377551	0.0397959	0.0346939	0.0352041	0.109021	0.0366618	0.0376266	0.111915	0.0489341
ST90H	0.119023	0.119023	0.121567	0.119023	0.119023	0.119023	0.118515	0.118006	0.120549	0.118006	0.119023	0.118006	0.11648	0.117497	0.118006	0.119532	0.119532	0.121567	0.116989	0.116989	0.084944	0.118006	0.0890132	0.084944	0.0854527	0.121058	0.117497	0.118515	0.115463	0.119023	0.120549	0.120041	0.118515	0.119532	0.118515	0.116989	0.121058	0.121058	0.119023	0.118515	0.115463	0.118006	0.120041	0.119023	0.0782609	0.112077	0.115942	0.0830918	0.119324
[truncated: 49 more columns]
